# Supplementary material for: Changes in Gut Microbial Diversity and Correlation with Clinical Outcome in Children with Acute Myeloid Leukemia Receiving Induction Chemotherapy
Source: Children (Basel). 2025 Sep 3;12(9):1176. doi: 10.3390/children12091176 (PMC12469140; doi:10.3390/children12091176)
Supplement: Supplementary file 1 [file children-12-01176-s001.zip]

Archive with 1 entries (1 files):
- children-3570154-supplementary.pdf
